# Supplementary material for: Development of endosome-related gene signature for the prediction of prognosis and therapeutic response in breast cancer
Source: Medicine (Baltimore). 2025 Jan 10;104(2):e41230. doi: 10.1097/MD.0000000000041230 (PMC11730407; doi:10.1097/MD.0000000000041230)
Supplement: Supplementary file 1 [file medi-104-e41230-s001.xlsx]

## Sheet: Table S1
GOBP_ENDOSOME_TO_PLASMA_MEMBRANE_PROTEIN_TRANSPORT	GOBP_LATE_ENDOSOME_TO_LYSOSOME_TRANSPORT	GOBP_LATE_ENDOSOME_TO_VACUOLE_TRANSPORT	GOBP_MULTIVESICULAR_BODY_ORGANIZATION	GOBP_NEUROTRANSMITTER_RECEPTOR_TRANSPORT_ENDOSOME_TO_POSTSYNAPTIC_MEMBRANE	GOBP_NEUROTRANSMITTER_RECEPTOR_TRANSPORT_POSTSYNAPTIC_ENDOSOME_TO_LYSOSOME	GOBP_POSITIVE_REGULATION_OF_EARLY_ENDOSOME_TO_LATE_ENDOSOME_TRANSPORT	GOBP_REGULATION_OF_EARLY_ENDOSOME_TO_LATE_ENDOSOME_TRANSPORT	GOBP_REGULATION_OF_ENDOSOME_ORGANIZATION	GOBP_REGULATION_OF_ENDOSOME_TO_PLASMA_MEMBRANE_PROTEIN_TRANSPORT	GOBP_REGULATION_OF_RETROGRADE_TRANSPORT_ENDOSOME_TO_GOLGI	GOBP_SYNAPTIC_VESICLE_ENDOSOMAL_PROCESSING	GOBP_VESICLE_MEDIATED_TRANSPORT_BETWEEN_ENDOSOMAL_COMPARTMENTS	GOCC_CORVET_COMPLEX	GOCC_CYTOPLASMIC_SIDE_OF_ENDOSOME_MEMBRANE	GOCC_ENDOLYSOSOME	GOCC_ENDOLYSOSOME_LUMEN	GOCC_ENDOLYSOSOME_MEMBRANE	GOCC_EXTRINSIC_COMPONENT_OF_ENDOSOME_MEMBRANE	GOCC_MULTIVESICULAR_BODY	GOCC_POSTSYNAPTIC_RECYCLING_ENDOSOME	REACTOME_SYNTHESIS_OF_PIPS_AT_THE_EARLY_ENDOSOME_MEMBRANE	REACTOME_SYNTHESIS_OF_PIPS_AT_THE_LATE_ENDOSOME_MEMBRANE	GOCC_EARLY_ENDOSOME
TAMALIN	CHMP4BP1	CHMP4BP1	PDCD6IP	TAMALIN	CACNG3	DAB2	DAB2	TOM1	TAMALIN	ATP9A	STX6	CORO1A	VPS8	LITAFD	ABCB6	CTSB	ABCB6	WDR91	HDAC6	STX12	PIK3C2A	MTMR7	PLA2G4B
GRIP1	LRRK2	STAM2	STAM2	GRIP1	CACNG2	RAB21	RAB21	PRKN	ZDHHC2	LRRK2	VTI1A	SNF8	VPS33B	RAB21	AP2M1	CTSK	AP2M1	SNX10	CHMP4BP1	ZDHHC2	PI4K2B	PIK3C2A	WASHC1
SCRIB	CHMP4B	SNF8	SNF8	SCRIB	CACNG5	PTPN23	DNAJC13	RAB7A	GRIPAP1	ARFIP1	AP1G1	WDR81	VPS11	SNX5	AP2S1	CTSL	AP2S1	PXK	ABCB6	GRIPAP1	INPP4A	PIK3C3	TOM1
NSG1	C9orf72	CHMP4B	CHMP4B	NSG1	CACNG4	MSN	PTPN23	SYNJ1	AKAP5	PRKN	ITSN2	DAB2	VPS18	CDIP1	CLTA	CTSS	CLTA	GRIPAP1	COLEC10	RAB4A	PIK3C3	MTMR2	C8orf44-SGK3
TRARG1	VPS39	VPS37A	VPS37A	RAB8A	CACNG8	NF2	SNX12	SCARB2	ARHGAP44	EIPR1	GRIPAP1	EMP2	VPS16	RAB5A	SLC15A4	LGMN	SLC15A4	SNX16	LRRK2	ABHD17A	MTMR2	VAC14	ABCB6
RAB8A	SNAPIN	VPS37D	VPS37D	VPS35	CACNG7	VPS11	DENND10			USP7	ITSN1	LMTK2	VPS33A	MICALL1	CLTC		CLTC		CHMP4B	RAB11A	VAC14	MTMR9	ATP9A
ZDHHC2	CHMP2B	LEPROTL1	CHMP2B	GRIPAP1	AP3D1	RDX	MSN			RAB29	EEA1	ATG14	TGFBRAP1	LITAF	CTSB		AP2A1		CRHBP	AKAP5	MTMR4	MTMR4	WASF2
ATP6AP1	VPS41	TMEM50A	VPS4A	LRRC7		EZR	NF2				VAMP4	RAB21			CTSK		AP2A2		CD300LG	RAB11FIP3	INPP4B	FIG4	FLOT1
VPS35	VPS4A	PTPN23	CHMP2A	GRIP2		MTMR2	CHMP3				AP3D1	FLNA			CTSL		AP2B1		CTSH		FIG4	PIKFYVE	STX6
GRIPAP1	CHMP2A	CHMP2B	CHMP4A	RAB11A			VPS11					DNAJC13			CTSS		TPCN2		CTSL		PIKFYVE	MTM1	AP3S2
LRRC7	CHMP4A	VPS4A	VPS36	ARHGAP44			MAPK1					PTPN23			AP2A1		CLEC16A		EGFR		MTMR12	PIK3R4	STAM2
SORL1	CHMP1A	CHMP2A	VPS28				MAPK3					WDR91			AP2A2		PCSK9		ABCA3		PI4K2A	MTMR9	ZMPSTE24
RAB7A	CHMP5	CHMP4A	CHMP1A				MAP2K1					HOOK2			AP2B1		RNF167		SLC9A8		MTMR10		ABCA7
GRIP2	CHMP3	PIK3R4	UBAP1				MAP2K2					SNX12			TPCN2		LDLR		NEDD4L		MTM1		IFITM3
RAB11A	ARL8B	BECN2	CHMP5				RDX					PIK3R4			CLEC16A		TLR7		ECPAS		PIK3R4		GPNMB
AKAP5	VPS35	VPS36	VTA1				SRC					WASH3P			PCSK9		TLR8		ATP13A2		INPP5F		SLC9A6
ARHGAP44	CHMP1B	VPS28	CHMP3				EZR					DENND10			RNF167		TLR9		BACE1		MTMR10		VTI1B
	CHMP6	CHMP1A	VPS37C				SNX3					MSN			HRG		ATG16L1		SLC17A8				TRIM3
	CHMP7	UBAP1	CHMP1B				MTMR2					MYO1D			LDLR		TLR3		TMEM9				STAMBP
	CHMP4C	CHMP5	RAB27A									NF2			TLR7		TASL		CHMP2B				CFTR
	VPS4B	VTA1	TSG101									HOOK1			TLR8				GFRA1				ENTR1
	PLEKHM1	CHMP3	CHMP6									CHMP3			TPCN1				NSG1				NEU3
		LEPROT	VPS37B									PIK3C3			TLR9				CHMP2A				PRDX3
		VPS37C	STAM									PXK			ATG16L1				CHMP4A				EHD1
		CHMP1B	VPS25									KIF16B			PRKCD				APOE				AP3M2
		TSG101	RAB11A									VPS11			LGMN				LAMP1				RAB32
		TMEM50B	HGS									MAPK1			SMPD1				MBL2				RAB31
		CHMP6	CHMP7									MAPK3			TLR3				CHMP1A				CORO1A
		VPS37B	CHMP4C									MAP2K1			TASL				CHMP5				PTP4A3
		STAM	MVB12A									MAP2K2							VTA1				NISCH
		VPS25	VPS4B									RAB5A							NSG2				HPS5
		BECN1	IST1									RDX							CHMP3				PACSIN2
		HGS										SNX16							PGA5				VPS26B
		CHMP7										AKTIP							NDFIP2				SLC2A13
		CHMP4C										SORL1							ACP3				OSBPL6
		MVB12A										SRC							STEAP3				MARCHF3
		VPS4B										EZR							GIMAP5				WDFY2
												RAB7A							LAPTM4B				APOA5
												RILP							PRKAR1A				AP1S1
												FHIP1B							PRKAR1B				AP3S1
												ANKRD27							CHMP1B				CLCN3
												EEA1							RAB27A				CLCN4
												HOOK3							RAB27B				CLCN5
												BECN1							PGA3				CLN3
												SNX3							PGA4				SLC15A4
												RAB11A							SFTPB				PLD4
												MTMR2							SFTPC				NIPA1
												STX8							SFTPD				PLA2G4E
												RAB11FIP3							PMEL				ACKR2
																			SLC2A4				SNX20
																			SFTPA1				ANKRD13B
																			SORL1				WDR81
																			BST2				TBC1D16
																			TPT1				PPP1R21
																			TSG101				AP1S3
																			SFTPA2				SLC31A1
																			ZP2				CLVS2
																			CHMP6				MIB2
																			CST7				PHETA1
																			RAB11A				TICAM1
																			HGS				C1orf210
																			CHMP7				CTNS
																			LRAT				PHETA2
																			CHMP4C				COMMD1
																			NAPSA				DTX3L
																			CD63				FGD5
																			CD74				ADRB1
																			CD79A				RASGEF1B
																							ADRB2
																							VPS13B
																							CLVS1
																							AP1B1
																							AP1G1
																							SNX31
																							DIAPH2
																							EGFR
																							SERPINB1
																							PIKFYVE
																							TMEM184A
																							EPHA3
																							EPHA4
																							EPHA8
																							EPHB1
																							EPS15
																							ERBB2
																							AKT2
																							F2R
																							F2RL1
																							SAMD9L
																							FCGR1A
																							MARCHF8
																							FCGR1BP
																							FGD2
																							NAPEPLD
																							LMTK2
																							INPP5F
																							TRAK1
																							DKK1
																							RAB21
																							MON2
																							GGA2
																							BLTP3B
																							TBC1D2B
																							SNX13
																							GGA3
																							RFTN1
																							ATP11B
																							MLC1
																							ARC
																							ASTN2
																							ATP11A
																							MGRN1
																							FKBP15
																							DNAJC13
																							WASHC4
																							VPS8
																							NCSTN
																							ECPAS
																							ABCB9
																							ZFYVE26
																							SLC39A14
																							BACE1
																							RUSC1
																							PLD3
																							STX12
																							SGK3
																							RAB38
																							LAMP5
																							ATP6V0D2
																							ACKR1
																							WASHC2C
																							PCSK9
																							PARM1
																							PTPN23
																							CLIP3
																							CNTNAP2
																							RAB11FIP5
																							APPL1
																							GGA1
																							LDLRAP1
																							STEAP2
																							VPS33B
																							BLOC1S1
																							RPS6KC1
																							AP3M1
																							RNF11
																							NOX1
																							NSG1
																							VPS41
																							LAMP3
																							SNX5
																							VPS4A
																							ANGPTL3
																							RABGEF1
																							SLC9A9
																							GPER1
																							ATP11C
																							ANK2
																							RAPGEF1
																							GRIA1
																							DBNL
																							TMEM230
																							WDR91
																							CD274
																							SNX8
																							SNX12
																							RHOD
																							ANXA1
																							ANXA2
																							HAS3
																							HTT
																							HFE
																							EHD4
																							EHD3
																							EHD2
																							HLA-A
																							HLA-B
																							HLA-C
																							HLA-DRA
																							HLA-E
																							HLA-F
																							HLA-G
																							HLA-H
																							MR1
																							APBB2
																							HSPD1
																							APOA1
																							APOA2
																							APOA4
																							APOB
																							SLC35D3
																							APOC2
																							APOC3
																							APOE
																							IGF2R
																							APP
																							TICAM2
																							INPP4A
																							INPP5B
																							WASH3P
																							KCNH1
																							KCNQ1
																							KDR
																							KIR2DL4
																							ARF6
																							KIFC1
																							WASHC2A
																							REP15
																							RHOB
																							LDLR
																							LLGL1
																							SNX19
																							LNPEP
																							SNX30
																							LRP1
																							LRP6
																							LTF
																							MELTF
																							ASAH1
																							MME
																							MYO1B
																							MYO1D
																							MYO5A
																							F8A2
																							F8A3
																							NF2
																							SLC11A2
																							NTRK1
																							NTRK2
																							OCRL
																							CD207
																							DERL2
																							WASHC3
																							APH1A
																							VPS28
																							CHMP1A
																							SNX7
																							ANKFY1
																							RAB14
																							ACKR4
																							NSG2
																							CHMP3
																							VPS29
																							PHB1
																							TPCN1
																							PML
																							ATP7A
																							TOLLIP
																							NEURL1B
																							CCDC93
																							MAGEL2
																							PXK
																							CMTM6
																							CLN6
																							MARCHF1
																							PLEKHJ1
																							APPL2
																							MCOLN3
																							PI4K2B
																							LAPTM4B
																							PI4K2A
																							AP1AR
																							SLC30A10
																							KIF16B
																							TMEM127
																							VAC14
																							VPS35
																							TMEM30A
																							VPS11
																							TMEM165
																							RCC2
																							MAPK1
																							MAPK3
																							MAP2K1
																							MAP2K2
																							PSEN1
																							PSEN2
																							TMEM9B
																							B2M
																							GRIPAP1
																							PMEPA1
																							ACKR3
																							RAB22A
																							SORCS2
																							ARRDC3
																							WDFY1
																							VPS18
																							ALS2
																							PTPN1
																							WDFY4
																							GPR107
																							ZFYVE28
																							SNX6
																							RAB1A
																							RAB4A
																							RAB5A
																							RAB5B
																							RAB5C
																							RAP1A
																							RAP1GAP
																							CACNG7
																							RET
																							TRIM27
																							SLC5A7
																							SORT1
																							VIPAS39
																							SNX16
																							RBSN
																							RAB17
																							WIPF3
																							SH3GL1
																							SH3GL2
																							SH3GL3
																							CCDC154
																							VPS16
																							SIAH2
																							SLC1A1
																							VPS33A
																							SLC5A1
																							WASH6P
																							SLC9A3
																							PLEKHA3
																							TMEM108
																							TRAK2
																							SIGLEC1
																							SNX1
																							SNX2
																							SORL1
																							BOK
																							TF
																							TFRC
																							TLR3
																							TLR4
																							TSG101
																							TBC1D3
																							UVRAG
																							VCAM1
																							DAGLA
																							LDLRAD4
																							PTP4A1
																							CXCR4
																							FZD5
																							DERL1
																							PLEKHF1
																							KREMEN2
																							ATP13A3
																							PLEKHF2
																							STEAP4
																							HPS6
																							RABEP2
																							RIN3
																							SYNDIG1
																							WLS
																							RUFY1
																							STAM
																							UBXN6
																							PTP4A2
																							AP3B2
																							ST8SIA2
																							OR51E2
																							RND2
																							SNX27
																							NIPA2
																							TMEM163
																							CLTCL1
																							F8A1
																							DYSF
																							PICALM
																							HYAL3
																							ITCH
																							ANKRD27
																							EEA1
																							STX7
																							ATP13A4
																							HPS3
																							HAVCR2
																							MICALL1
																							AP3B1
																							CAV1
																							PDLIM4
																							PLPP2
																							HSD17B6
																							AOC3
																							NUMB
																							VAMP8
																							SNX4
																							SNX3
																							NRP1
																							SPHK1
																							MTMR2
																							AP1S2
																							AP1M1
																							RAB29
																							BAIAP3
																							AP3D1
																							WNT3A
																							MVB12B
																							HAP1
																							SNX21
																							USP10
																							USP8
																							MTMR4
																							ATP6V0D1
																							CD1E
																							RABEP1
																							HGS
																							AP4M1
																							ARRDC4
																							CD4
																							RCSD1
																							CD8B
																							DNER
																							NEURL3
																							CD22
																							MMGT1
																							VAMP3
																							ZFYVE9
																							LIPG
																							TGFBRAP1
																							ENTREP1
																							PICK1
																							STX8
																							LITAF
																							VPS26A
																							CYTIP
																							RUBCN
																							ZFYVE16
																							TM9SF4
																							SNX17
																							KIAA0319
																							FIG4
																							WASHC5
																							RABGAP1L
																							DOP1B

## Sheet: Table S2
Genes	logFC	AveExpr	t	P.Value	adj.P.Val	B	change
CD300LG	-6.43138	4.2329	-51.93	3.13648890754256e-312	1.77525272166909e-309	705.166	DOWN
HAS3	-3.3153	6.30835	-36.7921	2.03285e-200	5.75296e-198	447.985	DOWN
SLC2A4	-3.70727	4.42355	-35.7986	7.4493e-193	1.40543e-190	430.621	DOWN
TRARG1	-6.59403	4.87446	-34.841	1.47166e-185	2.08239e-183	413.808	DOWN
ADRB2	-2.73608	5.4309	-33.525	1.55237e-175	1.75728e-173	390.815	DOWN
MME	-4.03557	8.51096	-32.5406	4.76239e-168	4.49252e-166	373.501	DOWN
TF	-4.12215	6.48439	-32.2564	6.86497e-166	5.55082e-164	368.532	DOWN
APOB	-5.11952	1.60618	-32.2054	1.6746e-165	1.18478e-163	367.692	DOWN
EPHB1	-2.76155	5.67147	-29.1775	1.22074e-142	7.67711e-141	315.187	DOWN
AOC3	-3.44113	9.21015	-28.9621	5.01424e-141	2.83806e-139	311.338	DOWN
CAV1	-3.29805	10.5261	-27.2923	1.32825e-128	6.83444e-127	282.813	DOWN
NSG1	-3.08317	4.59049	-26.6085	1.44716e-123	6.82578e-122	271.4	DOWN
ANK2	-2.1286	7.87726	-26.5063	8.13991e-123	3.54399e-121	269.423	DOWN
CRHBP	-2.76932	2.92724	-25.1011	1.37425e-112	5.55592e-111	246.214	DOWN
HSD17B6	3.32556	6.10996	24.264	1.40336e-106	5.29535e-105	232.392	UP
NTRK2	-3.97666	9.2976	-22.2886	1.06501e-92	3.76746e-91	200.251	DOWN
ACKR1	-3.5394	7.58836	-22.2237	2.98903e-92	9.95171e-91	199.155	DOWN
ITSN1	-1.2777	9.75569	-22.0389	5.6038e-91	1.76209e-89	196.168	DOWN
EGFR	-2.96293	9.22365	-20.6741	9.97586e-82	2.97176e-80	174.974	DOWN
RUSC1	1.57631	10.1383	20.2451	7.06442e-79	1.99923e-77	168.499	UP
EZR	1.30865	12.7392	19.8616	2.35605e-76	6.35011e-75	162.602	UP
ANXA1	-2.55894	11.312	-19.8463	2.96421e-76	7.6261e-75	162.495	DOWN
TLR4	-1.27256	8.61405	-19.2198	3.45187e-72	7.81503e-71	153.02	DOWN
ATP6AP1	1.13689	12.35	19.1937	5.081e-72	1.10609e-70	152.628	UP
PRKN	-1.62948	5.5063	-19.0735	3.00518e-71	6.29975e-70	151.277	DOWN
SLC9A9	-1.21718	6.87433	-19.0598	3.67837e-71	7.43555e-70	150.946	DOWN
FCGR1A	2.25183	5.99894	17.8791	9.98067e-64	1.82228e-62	134.175	UP
EHD2	-1.73718	10.8338	-17.445	4.6087e-61	7.45293e-60	127.532	DOWN
AP1S1	1.33306	9.85749	17.4111	7.40712e-61	1.16456e-59	127.127	UP
TAMALIN	-1.22641	6.82448	-17.3579	1.56023e-60	2.38672e-59	126.563	DOWN
ARRDC3	-1.45651	10.7203	-16.6435	3.00469e-56	4.36066e-55	116.456	DOWN
ARRDC4	-1.08135	8.83032	-16.6249	3.87435e-56	5.4822e-55	116.157	DOWN
TMEM9	1.07373	11.3087	16.6006	5.39203e-56	7.44364e-55	115.796	UP
VAMP8	1.10778	11.1004	16.3352	1.96005e-54	2.57997e-53	112.217	UP
EIPR1	1.07952	8.79805	15.9268	4.59832e-52	5.91512e-51	107.12	UP
ZDHHC2	-1.26481	8.06402	-15.8093	2.17384e-51	2.73421e-50	105.34	DOWN
AP1S3	1.6523	6.65839	15.7677	3.76374e-51	4.63104e-50	105.316	UP
KREMEN2	3.63153	4.37596	15.7025	8.86424e-51	1.06748e-49	104.583	UP
LAMP5	3.46536	7.1533	15.2667	2.57038e-48	2.85261e-47	98.8766	UP
WLS	-1.77545	9.55365	-15.3156	1.36854e-48	1.54919e-47	98.8271	DOWN
KIFC1	3.37482	8.71777	15.171	8.80265e-48	9.40056e-47	97.5536	UP
KDR	-1.06843	9.62024	-14.905	2.61876e-46	2.74485e-45	93.5764	DOWN
DOP1B	1.20703	10.4157	14.8937	3.02397e-46	3.11194e-45	93.491	UP
AP2S1	1.01658	10.4366	14.799	1.00133e-45	1.01206e-44	92.272	UP
EPHA4	-1.228	7.47111	-14.6084	1.09725e-44	1.08955e-43	90.0891	DOWN
GRIA1	-3.22009	1.85154	-14.2522	9.08496e-43	8.42965e-42	86.1727	DOWN
LRP1	-1.64574	12.763	-14.1546	3.00398e-42	2.74234e-41	84.4997	DOWN
ACKR3	-1.3493	8.8971	-14.13	4.06049e-42	3.648e-41	83.9852	DOWN
PARM1	-1.34551	9.07511	-14.0573	9.85353e-42	8.71421e-41	83.0956	DOWN
FGD5	-1.06443	8.90542	-13.8702	9.50235e-41	8.27436e-40	80.8541	DOWN
HYAL3	1.52227	6.0194	13.4691	1.1363e-38	9.74462e-38	76.7859	UP
GIMAP5	-1.64679	3.26447	-13.3927	2.79503e-38	2.25998e-37	75.9003	DOWN
PDLIM4	-1.27712	8.19645	-13.3844	3.08151e-38	2.45653e-37	75.176	DOWN
SYNDIG1	2.95278	6.14894	13.2404	1.66005e-37	1.28711e-36	74.1726	UP
SIAH2	1.47428	10.4348	13.0757	1.12176e-36	8.46556e-36	71.5944	UP
NRP1	-1.04392	10.7825	-12.8778	1.08826e-35	8.10465e-35	69.2908	DOWN
ADRB1	-2.41212	2.78244	-12.7039	7.84032e-35	5.76315e-34	68.008	DOWN
RABEP2	1.42395	9.08907	12.6251	1.90492e-34	1.36479e-33	66.7571	UP
STEAP4	-2.01038	8.88555	-12.544	4.73372e-34	3.34911e-33	65.5092	DOWN
RAB31	1.33203	11.3756	12.0448	1.15826e-31	7.44969e-31	60.0219	UP
ACKR4	-1.3389	4.54448	-11.7681	2.26826e-30	1.38047e-29	57.7455	DOWN
ARC	-2.0697	4.16369	-11.484	4.54613e-29	2.65269e-28	54.7508	DOWN
PLEKHF2	1.03099	10.483	10.9757	8.38219e-27	4.47577e-26	48.9438	UP
C1orf210	1.40633	7.77991	10.712	1.16418e-25	5.99024e-25	46.8861	UP
CXCR4	1.15709	10.3749	10.6219	2.82808e-25	1.42919e-24	45.4808	UP
SLC5A1	-2.25	6.20168	-10.5832	4.13352e-25	2.07042e-24	45.4029	DOWN
NOX1	1.22926	4.28257	10.4887	1.03769e-24	5.10723e-24	44.9904	UP
CFTR	-1.81126	2.45417	-10.4601	1.37059e-24	6.68753e-24	44.6848	DOWN
HAP1	-1.5768	3.52979	-10.3981	2.49492e-24	1.19672e-23	44.033	DOWN
HOOK1	1.18242	9.57748	10.3517	3.89806e-24	1.83859e-23	43.0483	UP
PTP4A3	1.13822	9.04945	10.2756	8.08136e-24	3.78021e-23	42.4209	UP
TMEM184A	1.79358	8.25993	10.0379	7.65841e-23	3.3602e-22	40.4373	UP
DNER	-2.23957	2.42642	-9.95963	1.59053e-22	6.76873e-22	39.9624	DOWN
RHOD	1.2013	8.81295	9.97869	1.33177e-22	5.71046e-22	39.7093	UP
CCDC154	1.7018	4.17669	9.89839	2.80822e-22	1.17737e-21	39.4751	UP
SNX20	1.28334	6.76481	9.8413	4.75837e-22	1.96587e-21	38.7535	UP
ABCB9	1.12449	7.51585	9.77862	8.46473e-22	3.44679e-21	38.0816	UP
PLPP2	1.08312	10.4057	9.75938	1.00954e-21	4.08142e-21	37.3614	UP
CACNG5	1.68698	-0.265515	9.64557	2.84591e-21	1.13436e-20	37.3454	UP
ATP6V0D2	1.93866	3.24395	9.52975	8.08499e-21	3.07121e-20	36.2079	UP
CLVS1	-1.27678	1.40367	-9.49189	1.13478e-20	4.22555e-20	35.8374	DOWN
NSG2	2.60501	1.65684	9.33075	4.74286e-20	1.72081e-19	34.5487	UP
ATP13A4	-1.81869	5.7279	-9.31845	5.28567e-20	1.90554e-19	33.9089	DOWN
VPS37D	1.21544	6.03387	9.26616	8.36524e-20	2.97781e-19	33.7116	UP
EPHA8	2.77879	1.97519	9.18416	1.71112e-19	5.97837e-19	33.2791	UP
AKAP5	1.40741	6.9422	9.01779	7.18734e-19	2.39296e-18	31.5111	UP
CLCN4	-1.04851	6.21775	-8.98918	9.17911e-19	3.00311e-18	31.1002	DOWN
ST8SIA2	-1.59887	3.86061	-8.85513	2.86141e-18	9.15006e-18	30.2118	DOWN
COLEC10	1.31551	2.23305	8.65078	1.5744e-17	4.8168e-17	28.7635	UP
RAB17	1.443	8.65028	8.67495	1.28914e-17	3.9655e-17	28.4335	UP
CNTNAP2	3.74849	7.14047	8.55703	3.4029e-17	9.97948e-17	27.8543	UP
ERBB2	1.02684	12.7164	8.62469	1.95248e-17	5.84712e-17	27.6224	UP
CLN3	1.00752	4.49017	8.48397	6.1737e-17	1.77376e-16	27.2942	UP
SNX31	-1.37328	0.892762	-8.44803	8.26245e-17	2.36189e-16	27.0911	DOWN
CHMP4BP1	1.29718	1.59772	8.33966	1.97654e-16	5.56577e-16	26.3024	UP
CD22	1.31822	6.7824	8.14636	9.14127e-16	2.45211e-15	24.4704	UP
GPER1	-1.0359	5.95093	-7.99288	3.01601e-15	8.01437e-15	23.1569	DOWN
CORO1A	1.07892	9.26947	7.82919	1.05404e-14	2.74924e-14	21.6201	UP
KCNH1	1.75893	3.56562	7.47538	1.45792e-13	3.58776e-13	19.7376	UP
RAP1GAP	1.10622	8.7181	7.38104	2.88462e-13	6.88902e-13	18.5015	UP
LAMP3	1.48599	6.82668	7.19757	1.06397e-12	2.48846e-12	17.5455	UP
ACKR2	-1.00721	5.31155	-6.68753	3.43693e-11	7.39659e-11	14.0788	DOWN
RET	2.32278	8.64367	6.63551	4.83684e-11	1.03308e-10	13.6543	UP
SLC35D3	1.31677	0.033942	6.47361	1.37962e-10	2.86032e-10	13.1852	UP
LRAT	-1.34773	4.37428	-6.46754	1.43431e-10	2.96284e-10	12.7615	DOWN
PCSK9	1.2625	3.16982	6.23471	6.21085e-10	1.25101e-09	11.566	UP
LTF	-2.3266	11.1323	-6.3683	2.69458e-10	5.50589e-10	11.5561	DOWN
ZP2	-1.14313	-0.805004	-5.93466	3.82485e-09	7.51689e-09	9.90412	DOWN
APOA1	1.21926	0.985104	5.93083	3.91267e-09	7.63646e-09	9.88866	UP
CLVS2	-1.17752	-0.382726	-5.93104	3.90778e-09	7.63646e-09	9.86036	DOWN
CACNG4	2.19523	9.11144	5.8153	7.70851e-09	1.48402e-08	8.62536	UP
SLC5A7	-1.21887	-0.083094	-5.41696	7.28689e-08	1.33908e-07	7.00835	DOWN
KIR2DL4	1.0942	0.723864	5.25722	1.72318e-07	3.10612e-07	6.23275	UP
KIAA0319	1.18191	3.15184	4.92433	9.61796e-07	1.675e-06	4.44866	UP

## Sheet: Table S3
gene	HR	exp(-coef)	Lower95	Upper95	p	group
ACKR3	1.19509	0.836759	1.01411	1.40836	0.0334031	risk
ADRB1	0.640439	1.56143	0.463256	0.885391	0.0070051	protective
AP3M1	1.42805	0.700256	1.07007	1.90579	0.0155246	risk
AP3S1	1.38564	0.72169	1.03992	1.84627	0.0259271	risk
APOA5	6.49531	0.153957	2.25378	18.7193	0.000530904	risk
ARC	0.760016	1.31576	0.594338	0.971879	0.0287191	protective
ATP13A2	0.765596	1.30617	0.593377	0.9878	0.0399392	protective
CD1E	0.777686	1.28587	0.624035	0.969169	0.0251681	protective
CD74	0.828002	1.20773	0.721524	0.950194	0.00720102	protective
CD79A	0.852279	1.17333	0.767263	0.946714	0.00287044	protective
CD8B	0.7334	1.36351	0.545004	0.986919	0.0406694	protective
CHMP6	0.695653	1.4375	0.517712	0.934752	0.0160577	protective
CLIP3	0.77002	1.29867	0.598077	0.991395	0.0426632	protective
CLTA	0.634064	1.57713	0.443423	0.906667	0.012527	protective
CLTCL1	1.85181	0.540011	1.07614	3.18658	0.0260848	risk
CORO1A	0.848442	1.17863	0.726853	0.990371	0.0372912	protective
CST7	0.816095	1.22535	0.707151	0.941822	0.00543826	protective
CYTIP	0.842154	1.18743	0.715142	0.991724	0.0394367	protective
DERL1	1.64945	0.606263	1.2624	2.15516	0.000244686	risk
EPHA3	1.26293	0.79181	1.06264	1.50096	0.0080582	risk
EZR	1.31503	0.760438	1.01338	1.70647	0.039403	risk
GPR107	1.58073	0.63262	1.15266	2.16778	0.00448806	risk
HLA-F	0.84017	1.19024	0.724994	0.973643	0.0206114	protective
HLA-H	0.844211	1.18454	0.730167	0.976068	0.0221903	protective
HYAL3	0.674089	1.48348	0.496227	0.915703	0.0116223	protective
IGF2R	1.38461	0.722225	1.05905	1.81025	0.017336	risk
KIAA0319	1.50744	0.663375	1.0901	2.08457	0.0130796	risk
LAMP3	0.864247	1.15708	0.754285	0.990238	0.0356194	protective
LTF	0.942977	1.06047	0.893809	0.99485	0.0316381	protective
MMGT1	1.46395	0.683083	1.09888	1.95031	0.00920841	risk
MTM1	1.41382	0.707304	1.01422	1.97085	0.0410228	risk
MTMR9	1.49936	0.66695	1.00217	2.24322	0.0487808	risk
MYO1D	1.32269	0.756034	1.03848	1.68468	0.0234561	risk
NIPA2	1.61632	0.618688	1.1585	2.25508	0.00471575	risk
NSG2	1.16367	0.859348	1.00854	1.34267	0.0378529	risk
OCRL	1.53618	0.650964	1.14547	2.06017	0.00414408	risk
OR51E2	2.19884	0.454785	1.0633	4.54708	0.0335424	risk
PDLIM4	0.811914	1.23166	0.688748	0.957106	0.0130552	protective
PICK1	0.733012	1.36423	0.546346	0.983454	0.0383378	protective
PLPP2	1.23635	0.808834	1.00274	1.52437	0.0470764	risk
PTPN23	0.609062	1.64187	0.399406	0.928771	0.0212672	protective
RAB1A	1.70566	0.586284	1.09282	2.66216	0.0187358	risk
RILP	0.679571	1.47152	0.5138	0.898826	0.00677707	protective
SCARB2	1.48729	0.672363	1.11272	1.98796	0.0073311	risk
SFTPD	0.511036	1.95681	0.270569	0.965216	0.0385385	protective
SGK3	0.817224	1.22365	0.677931	0.985139	0.0342593	protective
SIAH2	0.755122	1.32429	0.638805	0.892619	0.000998603	protective
SLC1A1	0.88932	1.12445	0.808263	0.978506	0.0161474	protective
SNX3	1.5445	0.64746	1.15892	2.05835	0.00301249	risk
STX7	1.74499	0.573068	1.15344	2.63993	0.00839469	risk
TMEM163	0.57839	1.72894	0.355201	0.941819	0.0277413	protective
TMEM165	1.50189	0.665828	1.05153	2.14514	0.0253384	risk
TPT1	0.735486	1.35964	0.581817	0.929742	0.0101946	protective
VPS35	1.41748	0.705476	1.07516	1.8688	0.0133667	risk
VPS37D	0.772478	1.29453	0.614487	0.971091	0.0270195	protective
VPS41	1.41343	0.707501	1.01108	1.97587	0.0429227	risk
VTA1	1.58551	0.630714	1.15112	2.18381	0.00478018	risk
WASHC5	1.34542	0.74326	1.08936	1.66168	0.00587694	risk
WLS	0.835208	1.19731	0.727904	0.958329	0.0102691	protective
WNT3A	2.6984	0.370591	1.81872	4.00356	8.16351e-07	risk
ZP2	1.52072	0.657584	1.09225	2.11726	0.0130441	risk
